# Supplementary material for: Insight into Codon Utilization Pattern of Tumor Suppressor Gene EPB41L3 from Different Mammalian Species Indicates Dominant Role of Selection Force
Source: Cancers (Basel). 2021 Jun 1;13(11):2739. doi: 10.3390/cancers13112739 (PMC8198080; doi:10.3390/cancers13112739)
Supplement: Supplementary file 1 [file cancers-13-02739-s001.zip]

Archive with 1 entries (1 files):
- cancers-1182879-supplementary.pdf
